# Supplementary material for: Potential of mealworms used in polyhydroxyalkanoate/bioplastic recovery as red hybrid tilapia (Oreochromis sp.) feed ingredient
Source: Sci Rep. 2022 Jun 10;12:9598. doi: 10.1038/s41598-022-13429-1 (PMC9187653; doi:10.1038/s41598-022-13429-1)
Supplement: Supplementary file 1 — Supplementary Table 1. [file 41598_2022_13429_MOESM1_ESM.xlsx]

## Sheet: Sheet1
Table 1 Diet Formulation
	Fish meal	Mealworm meal	Soybean meal	Corn starch	alpha cellulose
Protein	79	75.4	52.3	-	-
Lipid	8.6	9.9	3	-	-
Dry matter	86.9	94.2	90.9	87.6	88.6
Moisture	13.1	5.8	9.1	12.4	11.4
Ash	15.3	6.8	7.3	-	-
Fiber	0	11	3.2
NFE	0	0	34.2
NFE: Nitrogen free extract
diet 1 (0% replacement of fishmeal)						diet 2 (25% replacement of fishmeal)						diet 3 (50% replacement of fishmeal)						diet4 (75% replacement of fishmeal)						diet5 (100% replacement of fishmeal)
Protein=35%			Protein%	g/100 g		Protein=35%			Protein%	g/100 g		Protein=35%			Protein%	g/100 g		Protein=35%			Protein%	g/100 g		Protein=35%			Protein%	g/100 g
Fish meal	70	24.5	79	31.0127		Fish meal	52.5	18.375	79	23.2595		Fish meal	35	12.25	79	15.5063		Fish meal	17.5	6.125	79	7.75316		Fish meal	0	0	79	0
mealworm meal	0	0	75.4	0		mealworm meal	17.5	6.125	75.4	8.12334		mealworm meal	35	12.25	75.4	16.2467		mealworm meal	52.5	18.375	75.4	24.37		mealworm meal	70	24.5	75.4	32.4934
Soybean meal	30	10.5	52.3	20.0765		Soybean meal	30	10.5	52.3	20.0765		Soybean meal	30	10.5	52.3	20.0765		Soybean meal	30	10.5	52.3	20.0765		Soybean meal	30	10.5	52.3	20.0765
	100	35					100	35					100	35					100	35					100	35
Lipid=8%	mealworm meal	Fish meal	fish oil	corn oil	SBM	Total
Animal oil : Plant = 6:2
Diet 1 (0% Mealworm)	0	2.7	3.3	1.4	0.6	8
Diet 2 (25% mealworm)	0.8	2	3.2	1.4	0.6	8
Diet 3 (50% mealworm)	1.61	1.34	3.05	1.4	0.6	8
Diet 4 (75% mealworm)	2.42	0.66	2.92	1.4	0.6	8
Diet 5 (100% mealworm)	3.22	0	2.78	1.4	0.6	8
SBM: Soybean meal
Energy requirement = 400kcal		Diet 1		Diet 2		Diet 3		Diet 4		Diet 5
Protein	35	196	35	196	35	196	35	196	35	196
Lipid	8	75.2	8	75.2	8	75.2	8	75.2	8	75.2
Fish meal NFE	31.01	0	23.3	0	15.6	0	7.7	0	0	0
Mealworm meal NFE	0	0	8.12	0	16.3	0	24.4	0	32.5	0
Soybean meal NFE	20.08	28.1562	20.08	28.1562	20.08	28.1562	20.08	28.1562	20.08	28.1562
Corn starch NFE (Y)	400-sum	100.644	400-sum	100.644	400-sum	100.644	400-sum	100.644	400-sum	100.644
Corn starch needed	Y/4.1	24.5473	Y/4.1	24.5473	Y/4.1	24.5473	Y/4.1	24.5473	Y/4.1	24.5473
Total		400		400		400		400		400
NFE: Nitrogen free extract
			DIET 1			DIET 2			DIET 3			DIET 4			DIET 5
Diet ingredient (g/100g)	Diet 1	Wet weight (100g)	Wet weight (1Kg)	Diet 2	Wet weight (100g)	Wet weight (1Kg)	Diet 3	Wet weight (100g)	Wet weight (1Kg)	Diet 4	Wet weight (100g)	Wet weight (1Kg)	Diet 5	Wet weight (100g)	Wet weight (1Kg)
Fish meal	31.01	35.6847	356.847	23.3	26.8124	268.124	15.6	17.9517	179.517	7.7	8.86076	88.6076	0	0	0
mealworm meal	0	0	0	8.12	8.61996	86.2	16.3	17.3036	173	24.4	25.9023	259.023	32.5	34.5011	345.011
Soybean meal	20.08	22.0902	220.902	20.08	22.0902	220.902	20.08	22.0902	220.902	20.08	22.0902	220.902	20.08	22.0902	220.902
Fish oil	3.3	3.3	33	3.2	3.2	32	3.05	3.05	30.5	2.92	2.92	29.2	2.78	2.78	27.8
Corn oil	1.4	1.4	14	1.4	1.4	14	1.4	1.4	14	1.4	1.4	14	1.4	1.4	14
Corn starch	24.55	28.0251	280.251	24.55	28.0251	280.251	24.55	28.0251	280.251	24.55	28.0251	280.251	24.55	28.0251	280.251
Vitamin premix	3	3	30	3	3	30	3	3	30	3	3	30	3	3	30
Mineral premix	2	2	20	2	2	20	2	2	20	2	2	20	2	2	20
CMC	2	2	20	2	2	20	2	2	20	2	2	20	2	2	20
dicalcium phosphate	1	1	10	1	1	10	1	1	10	1	1	10	1	1	10
Alpha-cellulose	11.66	13.1603	131.603	11.35	12.8104	128.104	11.02	12.4379	124.379	10.95	12.3589	123.589	10.69	12.0655	120.655
TOTAL	100	111.66	1116.6	100	110.958	1109.58	100	110.259	1102.55	100	109.557	1095.57	100	108.862	1088.62
CMC: Carboxymethyl cellulose
