# Supplementary material for: Potential of mealworms used in polyhydroxyalkanoate/bioplastic recovery as red hybrid tilapia (Oreochromis sp.) feed ingredient
Source: Sci Rep. 2022 Jun 10;12:9598. doi: 10.1038/s41598-022-13429-1 (PMC9187653; doi:10.1038/s41598-022-13429-1)
Supplement: Supplementary file 2 — Supplementary Table 2. [file 41598_2022_13429_MOESM2_ESM.xlsx]

## Sheet: Week 0
	Table 2 Tilapia feeding trial
Diet #	Tank	Fish weight at	# Fish	Mean	Mean	s.e.	Feed weighed	Total fed per week	Diet DM	Total fed DW per week
		week 0		weight/tank	weight		each week		(%)
	Tank 6	55.71	12	4.6425			42 g	41.51		35.9892
1	Tank 9	55.84	12	4.65333	4.66667	0.019009	42 g	41.58	86.7	36.0499
	Tank 12	56.45	12	4.70417			42 g	41.74		36.1886
	Tank 3	55.98	12	4.665			42 g	41.28		36.0787
2	Tank 7	55.82	12	4.65167	4.67444	0.0165645	42 g	39.46	87.4	34.488
	Tank 13	56.48	12	4.70667			42 g	41.12		35.9389
	Tank 1	56.44	12	4.70333			42 g	39.05		33.583
3	Tank 5	55.82	12	4.65167	4.67056	0.0164523	42 g	37.4	86	32.164
	Tank 10	55.88	12	4.65667			42 g	39.79		34.2194
	Tank 4	56.59	12	4.71583			42 g	37.15		32.4691
4	Tank 11	55.41	12	4.6175	4.68333	0.0329175	42 g	39.48	87.4	34.5055
	Tank 14	56.6	12	4.71667			42 g	39.6		34.6104
	Tank 2	55.93	12	4.66083			42 g	35.88		31.1797
5	Tank 8	56.18	12	4.68167	4.685	0.0150077	42 g	34.19	86.9	29.7111
	Tank15	56.55	12	4.7125			42 g	36.09		31.3622
DM: Dry matter
DW: Dry weight
